# Supplementary material for: OpenIDS2: A low-cost, 3D-printed, open-source platform for reproducible construction of DNA microarray synthesizers
Source: PLoS One. 2025 Dec 18;20(12):e0338478. doi: 10.1371/journal.pone.0338478 (PMC12714190; doi:10.1371/journal.pone.0338478)
Supplement: S1 Table — (XLSX) [file pone.0338478.s001.xlsx]

## Sheet: 시트1
Category	Component	Manufactuere / Supplier	Model / Desctiption	Cost Ea. ($)	Qty	Cost ($)
Inkjet Printing System	Inkjet Printhead	XAAR	IRIX PRO 80 (XP12800064)	474.31	5	2371.55
	Printhead Adaptor	JLCPCB	PCB/PCBA, Sold as 5/pack	95.53	5	95.53
	IDC Cable	Generic	2x8, 2.54mm, 15cm, Connected to printhead adapter	2	5	10
	Air Pressure Sensor	Autonics	PSQ-C01C-RC1/8	37.79	5	188.95
	PP Tubing	AS ONE	OD 3mm, ID 1mm, 20M	14.46	5M	3.615
	Silicone Tubing	Generic	OD 4mm, ID 2mm, 10M	8.31	1M	0.831
	T-Tubing Connector	Generic	OD 4mm, ID 3mm	0.51	5	2.55
	NEMA 17 Step Motor	Generic	Bipolar, 1.8°, 40 mm body length	10.47	5	52.35
	Housing	3D printed	PLA, 3D printed using FDM method	-	5	-
	Rotor	3D printed	PLA, 3D printed using FDM method	-	5	-
	Cover	3D printed	PLA, 3D printed using FDM method	-	5	-
	Bearing	Generic	MR105ZZ (OD 10mm, ID 5mm, 4mm)	1.3	20	26
	Bolt M3x10	Generic	Sold as 100/pack	6.74	20	1.348
	Bolt M2x5	Generic	Sold as 100/pack	6.91	20	1.382
	PTFE Tubing	Generic	OD 12mm, ID 10mm, 10M	41.22	0.8M	3.3
	Vial Mount	3D printed	Deep Blue, 3D printed using LCD method	-	1	-
	NBR O-ring	Generic	AS568-010 (OD 12.81mm, ID 9.25mm)	0.7	5	3.5
Bulk Solution Delivery System	NEMA 23 Step Motor	Generic	Bipolar, 1.8°, 54 mm body length	21.55	5	107.75
	Housing	3D printed	Deep Blue, 3D printed using LCD method	-	5	-
	Rotor	3D printed	Deep Blue, 3D printed using LCD method	-	5	-
	Cover	3D printed	Deep Blue, 3D printed using LCD method	-	5	-
	Bearing	Generic	MR105ZZ (OD 10mm, ID 5mm, 4mm)	1.3	20	26
	PP Tubing	AS ONE	OD 4mm, ID 2mm, 20M	19.09	7M	6.6815
	Bolt M2x5	Generic	Sold as 100/pack	6.91	10	0.691
	Bolt M5x10	Generic	Sold as 40/pack	2.76	20	1.38
	PTFE Tubing	Generic	OD 12mm, ID 10mm, 10M	41.22	0.8M	3.3
	Bulk Solution Nozzle Holder	3D printed	Deep Blue, 3D printed using LCD method	-	1	-
	2-Way Solenoid Valve	Generic	12V DC, OD 1/4" tubing, Normally Closed	11.14	1	11.14
	Tygon Tubing	Saint-Gobain	Tygon E-3603 OD 1/4", ID 1/8", 15M	46.93	2M	6.25733
Enclosed Synthesis Chamber	Top lid PMMA panel	Generic	CNC, 8T, 443 x 140 mm	79.56	1	79.56
	Bottom PMMA panel	Generic	404mm x 128 mm, 10T	7.74	1	7.74
	Left PMMA panel	Generic	108mm x 90 mm, 10T	1.81	1	1.81
	Right PMMA panel	Generic	108mm x 90 mm, 10T	1.81	1	1.81
	Front PMMA panel	Generic	404mm x 90 mm, 10T	5.57	1	5.57
	Back PMMA panel	Generic	laser cutting, 404mm x 90 mm, 10T	10	1	10
	Support Jack	Generic	150×150 mm base, height 55–170 mm	39.77	2	79.54
	Linear Stage	ForYouTech	Ball Screw Actuator_200mm (57SFD04)	243.17	1	243.17
	Limit Sensor	Autonics	bs5-Y2M-p, Photoelectric Micro Photo Sensor	5.54	2	11.08
	Limit Sensor Mount	3D printed	Deep Blue, 3D printed using LCD method	-	1	-
	Cable Carrier	3D printed	Deep Blue, 3D printed using LCD method	-	1	-
	Cable Gland	Generic	M10	0.82	5	4.1
	Limit Sensor Flag	3D printed	Deep Blue, 3D printed using LCD method	-	1	-
	Substrate Holder	3D printed	Deep Blue, 3D printed using LCD method	-	1	-
	Bearing	Generic	MR105ZZ (OD 10mm, ID 5mm, 4mm)	1.3	2	2.6
	Arched Spring	3D printed	PP, 3D printed using FDM method	-	2	-
Control Panel	Arduino Nano	Arduino	Arduino Nano	21.12	7	147.84
	SMPS 36V	Mean Well	LRS-150-36	19.65	1	19.65
	SMPS 24V	Mean Well	LRS-200-24	19.48	1	19.48
	SMPS 12V	Mean Well	LRS-75-12	11.51	1	11.51
	SMPS 5V	Mean Well	RS-15-5	7.77	1	7.77
	Control Panel PCB	JLCPCB	PCB/PCBA, Sold as 5/pack	452.63	1	90.526
	Fan	Generic	12V , 40mm x 40mm	2	1	2
	NEMA 23 Step Motor Driver	Generic	TMC2209	11.07	5	55.35
	NEMA 17 Step Motor Driver	Generic	A4988	1	5	5
Camera	Raspberry Pi	Raspberry Pi Foundation	Raspberry Pi Model B	89.23	1	89.23
	Camera	Raspberry Pi Foundation	Raspberry Pi camera Module v2	15.84	1	15.84
Main Frame	base PMMA panel_1	Generic	laser cutting, 440mm x 404 mm, 10T	25.32	1	25.32
	base PMMA panel_2	Generic	350mm x 20 mm, 10T	1.44	2	2.88
	Support Jack Base PMMA panel	Generic	364mm x 150 mm, 10T	8.13	1	8.13
	Left pillar	3D printed	PLA, 3D printed using FDM method	-	1
	Right pillar	3D printed	PLA, 3D printed using FDM method	-	1
	NEMA17 motor mounting rack	3D printed	PLA, 3D printed using FDM method	-	1
	NEMA 23 motor mounting rack	3D printed	PLA, 3D printed using FDM method	-	1
	Air pressure sensor bracket	3D printed	PLA, 3D printed using FDM method	-	5
	Rubber feet	Generic	With bolt M10x15	1	4	4
	PCB holder	3D printed	PLA, 3D printed using FDM method	-	1	0
	Bolt M4x10	Generic	Sold as 100/pack	6.91	32	2.2112
	Bolt M6x10	Generic	Sold as 12/pack	2.75	12	2.75
3D printing material	Deep Blue photocurable resin	Liqcreate	Deep blue, 1Kg	41.67	2	83.34
	PLA filament	Bambu Lab	PLA basic, 1Kg	20.14	2	40.28
	PP filament	PPPrint	P-filament 721, 1Kg	52.74	1	52.74
Total						4056.93
